# Supplementary material for: Gsta4 controls apoptosis of differentiating adult oligodendrocytes during homeostasis and remyelination via the mitochondria-associated Fas-Casp8-Bid-axis
Source: Nat Commun. 2020 Aug 13;11:4071. doi: 10.1038/s41467-020-17871-5 (PMC7426940; doi:10.1038/s41467-020-17871-5)
Supplement: Supplementary file 4 — Source Data [file 41467_2020_17871_MOESM4_ESM.xlsx]

## Sheet: Fig1
Fig1a
	DMSO Ctrl	DMF
	1.49852	2.46124
	2.25656	3.65625
	1.64256	4.61701
	1.43453	2.44075
Fig1c
	DMSO Ctrl	Clem-H	Clem-F
	0.986702	1.37794	3.14115
	0.914388	1.52017	3.67781
	0.997495	1.60542	3.58582
	1.01081	1.26164	3.3005
	0.930189		3.81356
Fig1d
	DMSO Ctrl	DMF	Clem-H	Clem-F
	0.1	0.18	0.17	0.04
	0.08	0.14	0.23	0.01
	0.11	0.23	0.19	0.03
Fig1e
	DMSO Ctrl	DMF	Clem-F
	2.22854	2.46124	4.49848
	2.25656	3.65625	6.20902
	1.64256	4.61701	5.20809
	1.43453	2.44075	5.21945
Fig1f
	Proliferation	Differentiation
	0.21321	1.22036
	0.25657	1.03917
	0.29904	1.21537
	0.29329	1.05332
Fig1g
	Lipofectamine	siRNA-Neg + DMF	siRNA-Gsta4 + DMF	siRNA-Neg + Clem-F	siRNA-Gsta4 + Clem-F
	0.83757	0.80336	0.51205	1.58948	1.14862
	1	1.3291	0.65463	1.56368	1.03188
		1.26114	0.5628	1.50709	1.38771
		0.97576	0.73999	1.82845	1.47366

## Sheet: Fig2
Fig2b
	Wt OPC	Gsta4 OPC	Wt OL	Gsta4 OL	Wt MOL	Gsta4 MOL
	0.06283	0.41494	0.16839	0.41159	1.40448	2.77689
	0.05099	0.42865	0.14898	0.77164	2.21859	3.7335
	0.06565	0.36359	0.10771	0.26302	1.24599	4.20617
	0.10572	0.44946	0.16236	0.3546	1.29461	3.12817
Fig2d
	Wt FGF	Gsta4 FGF	Wt	Gsta4
	0.0739	0.09921	2.98299	4.508
	0.06686	0.1062	3.03924	5.55468
	0.07113	0.09082	3.0349	4.46652
Fig2e
		Wt
	full	3.2	4.11	2.82	3.33
	half	2.28	2.84	1.99	2.57
	none	1.99	2.34	2.14	2.43
		Gsta4
	full	1.62	1.49	2.02	0.99
	half	1.93	2.05	1.18	2.13
	none	1.68	1.49	1.17	1.23
Fig2f
	O4 Wt	O4 Gsta4	O1 Wt	O1 Gsta4
	3.34	19.77	7.02	14.605
	4.145	8.555	12.8	22.54
	3.38	6.82	12.715	12.71
	4.35	11.82	9.755	14.2
	2.025	7.405	8.74	17.13
	4.315		12.685
	3.555		14.83
Fig2g
		siRNA-Neg
	Day 1	0	0	0	0
	Day 3	0.7	0.8	1.4	1.2
	Day 5	3.3	0.3	4.5	4.2	0.3	3.6	2.3	2.3	1.4
		siRNA-Gsta4
	Day 1	0	0	0	0
	Day 3	2.5	1.3	0.5	0.7
	Day 5	0.2	1.2	2.3	0.1	0.1	1.2	0.2

## Sheet: Fig3
Fig3b
	Wt	Gsta4
	14	8
	22	9
	17	20
	27	11
	18	13
	14	15
	12	12
	10	13
	33	9
	23
Fig3c
	Wt	Gsta4
	1	2
	1	1
	2	3
	3	5
	4	4
	5	4
	4	5
	2	4
	3	4
	5
	3
Fig3e
	O4		O1
	Wt	Gsta4	Wt	Gsta4
	5	16	6	27
	7	11	11	23
	7.5	18	11	21
	7	10	7	17
	12	23	18	22
Fig3f
	O4		O1
	Wt	Gsta4	Wt	Gsta4
	3.34	19.77	7.02	14.605
	4.145	8.555	12.8	22.54
	3.38	6.82	12.715	12.71
	4.35	11.82	9.755	14.2
	2.025	7.405	8.74	17.13
	4.315		12.685
	3.555		14.83
Fig3g
	Wt	Gsta4
	550	675
	500	650
	550	425
	525	600
	575	525
Fig3k
		Wt				Gsta4				Wt+C75				Gsta4+C75
		Mean	SD	N		Mean	SD	N		Mean	SD	N		Mean	SD	N
	6h	1.5	1.41421	8		1.375	1.06066	8		1.5	1.06905	8		1.125	0.834523	8
	12h	3.6875	1.53704	16		6.5	2.50333	16		3.625	0.916125	8		7.25	3.37004	8
	18h	4.5625	2.03204	16		8.2	2.93258	15		4.25	1.65328	16		7.86667	3.58303	15
	24h	5.57143	2.56348	14		10.3571	3.49961	15		7.875	3.44238	16		9.9375	3.49225	16
	30h	4.78571	1.92867	14		10.6667	3.67747	15		7.2	2.48424	16		9.8	3.05193	16
	36h	4.85714	2.0327	14		9.66667	4.18614	15		7.33333	2.99205	15		9.5	4.60435	16
Fig3m
	DMSO	C75
	1.134	2.22193
	1.85378	2.27612
	1.45901	1.63582
	1.49259	1.70416
	1.0243	1.99724
Fig3n	Wt	Gsta4
	15.91	12.97	Wt	Gsta4
	11.6	11.68	12.07	9.28
	6.24	10.51	13.02	6.57
	9.68	6.8	17.87	13.82
	10.18	8.71	11.41	7.25
	8.77	11.83	12.21	3.26
	4.65	10.48	14.77	12.77
	8.18		20.74	4.26
	12.18		17.48
	3.44		18.37
			20.06
Fig3o	Wt	Gsta4
	0.402195	0.505725	siRNA-Neg + Wt	siRNA-Gsta4 + Wt
	0.40291	0.4375	0.303912	0.178674
	0.386212	0.787452	0.357109	0.161737
	0.36999	0.460639	0.423664	0.177481
	0.387166	0.39146
	0.328721	0.482586
	0.281011	0.568702
	0.302719	0.557968
Fig3p	Wt	Gsta4
	1.6247	0.747427	siRNA-Neg + Wt	siRNA-Gsta4 + Wt
	2.05701	0.701504	1.5867	2.34363
	2.0285	0.489311	1.80206	2.31196
			1.78622	2.23595
			1.50752	2.16944

## Sheet: Fig4
Fig4e
	Wt	Gsta4	BuOOH
	1812	116	3445
	1214	887	4115
	1909	103
Fig4f
	Wt cd11b	Gsta4 cd11b	Wt Glast	Gsta4 Glast	Wt O4	Gsta4 O4	Wt O1	Gsta4 O1
	1.46	1.42	1.4	1.46	3.1	2.12	3.1	2.14
	1.58	1.65	1.46	1.44	3.7	2.02	3.7	2.54
	1.53	1.54	1.46	1.56	2.8	1.49	3.38	1.9
Fig4g
	siRNA-Neg	siRNA-Gsta4
	16.16	113.94
	20.221	110.883
	82.41	98.531
	93.885	58.752
	81.9	106.873
	47.123	125.245
	97.085	161.341
	55.313	86.024
Fig4h
	Casp8	HNE
	1.29333	2.09767
	2.77357	4.36857
	1.58875	3.63375
	0.81413	1.9863
	2.12056	2.96667
	1.37385	3.31462
	0.936667	2.23778
	0.8628	1.752
	0.745926	2.16926
	1.19457	2.63
	0.896739	2.27848
	0.95875	2.256
	1.10974	2.47974
	0.467143	1.29867
	1.03023	2.91091

## Sheet: Fig5
Fig5b
	Wt
	Naive	2784800	1881200	2096400	54300	2925600	2621600	2720100	2384000	1943200	2230800	2656600	2115600	3142400	1465400			3217900	593200	2605700	2812600	1570300	1979700	2898700	2706400	2965100	2606100	2812300	2846400	2341800	2815000	2828400	3193100	3.12271e+06	1.52241e+06
	24h	2197725	637275	1517100	36975	1666725	1681725	1826175	653700	668850	1612200	175650	1280400	2365425	219300			2291850	2337750	141675	1769625	2267025	2577375	1768500	2355675	2405850	1490100	1599600	1649400	366000	1461375	2105175	2109075	1.96321e+06	1.06996e+06
	72h	80200	610600	749700	638700	1052100	1087200	1003800	1751700	938900	434200	773700	98400	424600	1014200			1474700	1584100	721600	297100	568500	2403900	1259100
	15d	888121	3541701	1056198	1130917	846524	2028950	322204	922544	859778	1296864	732382	624083	611420	704379			489896	563210	850251	684985	355133	302441	3068077	652160	2582722	3426879	1120237	695089	1387559
	Gsta4
	Naive	2585100	1959500	2241500	1793000	1676500	2508400	2651700	2338100	2099500	2364800	2692400	2013400	2293400	1963900			1660900	2.91278e+06	1.10499e+06
	24h	1818375	308850	1185750	745650	902100	1066425	2012775	1718700	271800	1567050	1489650	1970550	1133325	1008825			1686375	1.54193e+06	552709
	72h	2065400	2646900	2586900	1528500	1698900	1902300	1656300	961500	2867500	2337900	1690300	1215900	1364500	593300			1933000	1820500	1986400	1674100	1061600	920500	1091800	889300	808600	1474000	1014100
	15d	1735044	1407648	1493225	1015962	3309172	609808	976420	664719	908950	488698	825814	615873	1158728	3002382			3731938	3587500	1535104	4485784	1665533	2128817	3742944	722515	3397352	2301228	1768536	2511893	1963225	3327441	2399749	2012840	1107027	2534749	584201	2220680	1551095
Fig5d
	Wt Naive	Gsta4 Naive	Wt LPC	Gsta4 LPC
	98	92	41	51
	89	89	18	73
	87	89	32	68
Fig5e
	Wt Naive	Gsta4 Naive	Wt LPC	Gsta4 LPC
	0.654	0.446	0.87	0.603
	0.651	0.647	0.749	0.631
	0.642	0.748	0.886	0.571
	0.686	0.606	0.709	0.821
	0.77	0.695	0.802	0.833
	0.61	0.656	0.862	0.677
	0.682	0.781	0.774	0.716
	0.515	0.59	0.786	0.776
	0.787	0.677	0.713	0.66
	0.631	0.524	0.745	0.895
	0.496	0.69	0.871	0.661
	0.58	0.657	0.765	0.802
	0.719	0.575	0.725	0.743
	0.792	0.715	0.785	0.809
	0.688	0.657	0.87	0.766
	0.726	0.854	0.903	0.799
	0.566	0.525	0.865	0.628
	0.789	0.539	0.892	0.566
	0.709	0.808	0.89	0.826
	0.705	0.514	0.872	0.769
	0.755	0.782	0.801	0.763
	0.646	0.718	0.898	0.689
	0.864	0.628	0.733	0.774
	0.62	0.631	0.851	0.845
	0.628	0.658	0.798	0.801
	0.613	0.49	0.885	0.67
	0.578	0.593	0.817	0.795
	0.818	0.525	0.801	0.817
	0.741	0.866	0.875	0.724
	0.751	0.71	0.807	0.774
	0.734	0.855	0.831	0.763
	0.579	0.782	0.873	0.706
	0.628	0.621	0.871	0.51
	0.817	0.789	0.831	0.843
	0.827	0.776	0.901	0.754
	0.408	0.817	0.809	0.748
	0.552	0.78	0.858	0.734
	0.759	0.66	0.864	0.669
	0.787	0.873	0.846	0.749
	0.816	0.576	0.677	0.818
	0.731	0.706	0.85	0.736
	0.697	0.817	0.691	0.714
	0.738	0.548	0.778	0.878
	0.734	0.715	0.839	0.834
	0.688	0.791	0.813	0.801
	0.792	0.724	0.79	0.709
	0.701	0.666	0.815	0.595
	0.391	0.788	0.736	0.741
	0.6	0.814	0.839	0.685
	0.75	0.645	0.915	0.723
	0.787	0.857	0.817	0.535
	0.864	0.849	0.83	0.78
	0.773	0.811	0.862	0.789
	0.686	0.715	0.872	0.597
	0.523	0.801	0.769	0.665
	0.599	0.811	0.766	0.848
	0.731	0.674	0.826	0.694
	0.68	0.689	0.845	0.615
	0.729	0.781	0.772	0.704
	0.637	0.793	0.901	0.739
	0.388	0.725	0.728	0.595
	0.664	0.763	0.803	0.76
	0.784	0.794	0.863	0.685
	0.559	0.852	0.8	0.643
	0.723	0.826	0.713	0.709
	0.793	0.906	0.718	0.832
	0.627	0.853	0.749	0.654
	0.625	0.906	0.658	0.699
	0.674	0.793	0.766	0.651
	0.629	0.767	0.742	0.649
	0.752	0.783	0.783	0.682
	0.54	0.81	0.716	0.621
	0.617	0.88	0.68	0.716
	0.637	0.86	0.68	0.736
	0.678	0.692	0.857	0.694
	0.763	0.734	0.668	0.715
	0.676	0.795	0.819	0.777
	0.669	0.674	0.769	0.573
	0.637	0.741	0.578	0.638
	0.719	0.785	0.671	0.701
	0.738	0.715	0.781	0.664
	0.675	0.756	0.833	0.676
	0.674	0.72	0.901	0.712
	0.552	0.752	0.883	0.851
	0.554	0.811	0.813	0.607
	0.604	0.595	0.723	0.566
	0.578	0.515	0.65	0.821
	0.671	0.675	0.611	0.614
	0.63	0.789	0.63	0.752
	0.727	0.813	0.842	0.689
	0.501	0.617	0.807	0.786
	0.763	0.694	0.759	0.735
	0.506	0.679	0.741	0.705
	0.637	0.779	0.709	0.662
	0.794	0.721	0.85	0.754
	0.674	0.729	0.673	0.852
	0.757	0.653	0.693	0.801
	0.748	0.852	0.781	0.735
	0.704	0.675	0.779	0.729
	0.533	0.718	0.8	0.649
	0.759	0.7	0.893	0.867
	0.729	0.808	0.799	0.626
	0.761	0.7	0.87	0.658
	0.779	0.757	0.795	0.759
	0.839	0.772	0.874	0.663
	0.681	0.735	0.772	0.563
	0.639	0.546	0.901	0.689
	0.836	0.662	0.872	0.746
	0.612	0.783	0.796	0.65
	0.665	0.846	0.886	0.698
	0.724	0.527	0.87	0.532
	0.623	0.627	0.866	0.694
	0.685	0.559	0.585	0.709
	0.724	0.602	0.654	0.767
	0.545	0.649	0.68	0.744
	0.475	0.716	0.733	0.748
	0.752	0.684	0.804	0.816
	0.607	0.842	0.796	0.522
	0.449	0.635	0.836	0.854
	0.776	0.724	0.769	0.649
	0.69	0.779	0.772	0.778
	0.653	0.685	0.633	0.689
	0.797	0.647	0.564	0.683
	0.861	0.734	0.71	0.812
	0.831	0.776	0.504	0.801
	0.751	0.736	0.781	0.819
	0.651	0.721	0.786	0.647
	0.597	0.717	0.727	0.756
	0.633	0.781	0.731	0.697
	0.695	0.71	0.856	0.699
	0.551	0.656	0.908	0.868
	0.648	0.877	0.692	0.533
	0.785	0.858	0.669	0.662
	0.65	0.843	0.846	0.637
	0.668	0.694	0.775	0.673
	0.674	0.696	0.85	0.826
	0.528	0.739	0.748	0.757
	0.574	0.559	0.786	0.755
	0.821	0.696	0.794	0.733
	0.702	0.748	0.774	0.843
	0.754	0.69	0.758	0.697
	0.878	0.684	0.61	0.644
	0.685	0.616	0.668	0.665
	0.7	0.612	0.779	0.636
	0.628	0.763	0.762	0.671
	0.831	0.794	0.669	0.753
	0.636	0.852	0.679	0.686
	0.708	0.826	0.834	0.529
	0.579	0.906	0.845	0.594
	0.565	0.853	0.82	0.465
Fig6f
	Wt Naive			Wt LPC			Gsta4 Naive			Gsta4 LPC
	G-ratio	Mitosize		G-ratio	Mitosize		G-ratio	Mitosize		G-ratio	Mitosize
	0.78232	0.715		0.623643	0.622		0.624528	0.295		0.76463	1.08
	0.675248	0.369		0.646855	0.472		0.54163	0.375		0.601237	1.03
	0.710014	0.717		0.732081	0.827		0.618841	0.277		0.747788	0.641667
	0.68621	0.456		0.800834	0.743		0.764884	0.441		0.762187	0.521667
	0.800093	0.734		0.767908	0.407		0.742626	0.384		0.676962	0.3475
	0.700609	0.461		0.742094	1.007		0.644453	0.35		0.616388	0.573333
	0.581655	0.336		0.828012	0.902		0.804577	0.826		0.745459	0.554
	0.727307	0.813		0.827396	0.877		0.662459	0.38		0.7317	0.478333
	0.750688	0.792		0.82476	0.571		0.673906	0.461		0.542768	0.44
	0.823256	0.853		0.71849	0.488		0.746098	0.922		0.590646	0.46
	0.765712	0.961		0.674193	0.879		0.74296	0.658		0.790955	0.375
	0.796705	0.761		0.78821	0.835		0.707516	0.834		0.786152	0.42
	0.794434	0.835		0.83529	1.082		0.793045	0.702		0.747973	0.496667
	0.846885	0.695		0.811504	1.114		0.649755	0.839		0.776348	0.853333
	0.787255	0.9715		0.657329	0.962		0.722798	0.47		0.645273	0.49
	0.753988	0.677		0.80793	0.78		0.874306	0.573		0.800442	0.4575
	0.826061	0.869		0.782091	0.944		0.851285	0.858		0.847874	1.24
	0.799828	0.914		0.818895	1.146		0.836388	0.804		0.739545	0.57
	0.815671	0.352		0.740023	0.703		0.792933	0.9115		0.670948	0.77
	0.828703	0.851		0.860341	0.55		0.828498	0.642333		0.722786	1.06
	0.841241	1.026		0.824045	0.555		0.771357	0.875		0.726375	0.83
	0.78301	1.046		0.726675	1.12		0.856582	0.389		0.793079	0.9425
	0.844043	0.938		0.863181	0.809		0.902273	1.052		0.778223	0.505
	0.804073	0.534		0.819657	1.276		0.871176	0.958		0.8053	0.613333
	0.871369	0.694		0.881888	0.718		0.830383	0.803		0.76365	0.83
	0.853881	0.721		0.846979	0.854		0.861193	0.85		0.651657	0.51
	0.85753	0.8125		0.847395	0.564		0.918682	0.973		0.959316	1.09
	0.790006	0.801		0.876808	0.791		0.723561	0.89		0.827882	1.35
	0.862193	1.372		0.855495	0.885		0.88473	0.854		0.697321	0.6775
	0.887015	1.139		0.879903	0.529		0.761257	0.697		0.739275	0.97
Fig6h
	Wt	Gsta4	Wt	Gsta4	Wt	Gsta4
	9798	7120	4996	1758	6563	15060
	5794	4525	3628	1768	5126	21345
	5493	1638	7707	1440	9631	15648
	7684	1902	10412	1825	12895	13436
	6411	4462	4635	840	5899	15684
				2895		22011
Fig6i
	Wt	Gsta4
	375	225
	150	325
	325	425
	350	475
	300	250
	350	700
	175	525
	250	425
	150	375
	400	400
	225	300
	250	200
	350
	325
	175
	225
	250
	225
	325
	300
	150
	100
	225
	125
	200
	200
	175
Fig6k
	Wt	Gsta4	Wt	Gsta4	Wt	Gsta4
	809	540	76	762	1017	3663
	457	319	192	792	1901	4441
	437	126	508	753	3383	4520
	664	131	337	1169	1204	4585
	528	350	569	525	4032	6401
				1887		7540

## Sheet: Fig6
Fig6a
	Wt
	Day	Average	SD
	2	0	0
	4	0	0
	6	0	0
	8	0	0
	10	0	0
	12	0.0769231	0.271746
	14	1	1.09545
	16	2.03846	1.14824
	18	2.69231	0.617688
	20	2.84615	0.464095
	22	2.88462	0.515901
	24	2.88462	0.652805
	26	2.96154	0.662164
	28	3	0.632456
	30	3.07692	0.56022
	32	3.07692	0.744208
	34	3.11538	0.711445
	36	3.03846	0.823688
	38	3.07692	0.744208
	40	3.03846	0.773603
	42	2.96154	0.915675
	44	2.92308	0.934797
	46	2.92308	0.934797
	48	2.84615	1.00766
	50	2.84615	1.00766
Fig6b
	Disease duration			Cumulativew score
	Wt	Gsta4		Wt	Gsta4
	32	18		95.94	78.5
	28	0		89.07	97.7
	31	30		121	83.95
	32	22		96.25	99.25
	8	29		50.65	97.5
	26	32		81.25	99.5
	25	22		86.12	85.95
	30	29		121	80.45
	30	21		97.74	51
	6	2		61.75	45.55
	29	1		90.12	37.25
	25	0		85.32	33.25
	25	0		88.02	73.75
	22	15		77.7	90.87
		27		91.32	73.4
		15		47.25	45
		0		91.36	89.7
		25		133.5	94.25
				76.02	78.75
				86	90.75
				81.77	93.5
				93	84.27
				118.75	92.75
				96.63	86.79
				93.4	73.37
				86.75	79.25
					105.75
					63.45
					90.49
					83.5
					91.25
					86.5
					88.8
					49.1
Fig6c
	Wt Faf1	Gsta4 Faf1	Wt Dffa	Gsta4 Dffa
	1.42	1.388	1.448	1.368
	1.42	1.392	1.396	1.384
	1.44	1.384	1.412	1.396
	1.476	1.424	1.496	1.4
	1.464		1.46
Fig6d
	Wt	Gsta4
	2.58	1.45
	1.69	1.97
	2.44	1.76
	2.97	1.95
	2.61	1.63
	1.78
Fig6f
	Wt
	Day	Avergae	SD		Avergae	SD
	1	0	0		0	0
	2	0	0		0	0
	3	0	0		0	0
	4	0	0		0	0
	5	0	0		0	0
	6	0	0		0	0
	7	0	0		0	0
	8	0	0		0	0
	9	0	0		0	0
	10	0	0		0	0
	11	0	0		0	0
	12	0.583333	0.668558		0.352941	0.492592
	13	0.666667	0.651339		0.647059	0.606339
	14	0.833333	0.57735		0.529412	0.624264
	15	0.916667	1.08362		0.705882	0.771744
	16	1	1.20605		0.470588	0.874475
	17	1	1.2792		0.770588	0.965508
	18	1.08333	0.996205		0.705882	0.919559
	19	1.41667	0.996205		0.882353	1.0537
	20	1.41667	1.1645		0.941176	1.19742
	21	1.5	1.16775		1.05882	1.19742
	22	1.5	1.3817		1.17647	1.38
	23	1.91667	1.24011		1.29412	1.44761
	24	2.33333	1.43548		1.35294	1.41161
	25	2.5	1.3817		1.29412	1.31171
	26	2.58333	1.31137		1.29412	1.31171
	27	2.66667	1.30268		1.11765	1.26897
	28	2.83333	1.19342		1.23529	1.30045
	29	2.58333	1.31137		1.29412	1.31171
	30	2.58333	1.31137		1.29412	1.31171
Fig6g
	Disease duration			Max score
	Wt	Gsta4		Wt	Gsta4
	11	5		2	1.75
	10	10		3.25	3
	13	1		3	1
	14	2		4	1
	11	11		5	3
	16	4		3.1	2
	5	12		1.75	3.25
	10	14		3	3.25
	1	12		1	3.1
	12	8		3	3
	10	1		3	1
	13	1		3	1
		1			1
		13			3.25
		2			1
		16			3.1
		1			1
Fig6h
	Wt	Gsta4
	38.5	26.1
	39.3	26.7
	30.3	32
	66.7	4.8
	81.8	30
	23.8	9.5
		11.5
Fig6i
	Wt	Gsta4
	10	6
	11	4
	10	8
	4	1
	9	6
	5	4
		6
Fig6j
	Wt	Gsta4
	10.2301	9.0647
	19.9225	0
	31.9618	1.78877
	41.2682	0
	17.4985	0
	11.0969	7.99764
	34.8465	0
	7.21687	2.93315
	15.7951	0
	28.701	6.5993
	20.4943	8.77633
	28.0891	1.02257
	22.1485	3.9244
	27.4565	2.77618
	44.8785	3.60583
	10.8527	2.7475
	19.3164	4.02967
	24.8995	4.76915
	29.2278	4.5235
	60.9046	6.89946
	0.827498	12.4415
	2.08976	7.89037
	0.520581	9.33149
	1.47677	6.54681
	0.964443
	2.71097
	1.43742
	1.29958
	5.05572
Fig6k
	Wt	Gsta4
	3	4
	2	0
	1	1
	5	0
	3	0
	1	1
	3	0
	3	1
	2	0
	2	1
	4	1
	4	1
	4	0
	5	1
	4	0
	1	2
	5	0
	4	3
	2	0
	3	1
	0	2
	1	1
	0	3
	1	0
	0	0
	0	1
	1	2
	1	2
	1	2
	1	1
	0
	1
	1
	0
	1

## Sheet: FigS1
FigS1c
	siRNA-Gsta4#15	siRNA-Gsta4#2	siRNA-Neg	siRNA-Gsta4#15	siRNA-Gsta4#2	siRNA-Neg
	0.06414	0.05496	1.0107	0.10609	0.05966	2.72162
	0.0851	0.09653	1.71682	0.11852	0.08711	2.4161
	0.05029	0.08751	1.89266	0.09062	0.09002	2.85442
	0.07513	0.06366	1.69619	0.09609	0.06614	2.60799
	0.06217	0.09997	1.29574	0.08607	0.12104	2.19786
	0.07887	0.13153		0.05332	0.04493
	0.07531	0.08929		0.07169	0.06225
	0.08796	0.1168		0.09625	0.06398
FigS1d
	Wt	Gsta4	siRNA-Neg + Gsta4	siRNA-Gst4 + Gsta4
	0.0229	0.2384	0.2522	0.004824
	0.13	0.27	0.1229	0.00123
FigS1e
		Wt
	full	25.49	25.94	24.1	23.89
	half	25.77	22.73	22.39	23.94
	none	22.53	22.33	24.14	22.75
		Gsta4
	full	28.06	29.49	27.19	27.38
	half	26.24	26.28	26.73	27.35
	none	20.51	21.05	18.4	13.9
FigS1f
	Full		Half		None
	Wt	Gsta4	Wt	Gsta4	Wt	Gsta4
	0.25	0.11	0.36	0.26	0.57	1
	0.24	0.09	0.35	0.27	0.14	0.67
	0.23	0.06	0.12	0.21	0.15	0.59
	0.21				0.21	0.27
FigS1g
	Brain		Spinal cord		Liver		Lung		Spleen
	Wt	Gsta4	Wt	Gsta4	Wt	Gsta4	Wt	Gsta4	Wt	Gsta4
	0.23084	0.63086	0.44201	0.81855	3.81956	4.47564	1.54548	1.99656	0.03654	0.19424
	0.18757	0.656	0.42871	0.82381	3.95299	5.72133	1.21926	2.04694	0.05748	0.17264
	0.24978	0.50668	0.50004	0.7182	3.41161	4.20845	1.30111	1.73062	0.03734	0.14442
FigS1h
	OPC		O4		O1
	Wt	Gsta4	Wt	Gsta4	Wt	Gsta4
	1998	742	7574	621	11037	9214
	1998	532	17298	1206	20985	12778
	1357	293	17000	1039	20900	13336
	1348	346	12313	1513	13959	13053
			8870	624	11601	15690
				875		23892
FigS1j
		Wt
	0h	15	14	15	15	15	15	15	15	16	15
	18h	15	15	15	15	15	16	15	16	16	16
	36h	16	16	16	17	17	17	17	17	17	17
		Gsta4
	0h	13	13	14	14	14	14	14	14	14	14
	18h	15	15	15	15	14	14	13	13	14	13
	36h	14	14	14	15	14	15	15	15	14	14
		Wt +C75
	0h	13	13	13	13	13	14	14	14	15	14
	18h	15	15	15	16	16	17	16	16	16	17
	36h	16	16	16	16	17	17	17	17	17	17
		Gsta4 + C75
	0h	14	14	13	13	14	14	14	13	13	14
	18h	13	13	14	13	13	13	13	13	13	13
	36h	13	13	13	13	13	13	13	14	13	13

## Sheet: FigS2
FigS2b
	Wt	Gsta4	Wt	Gsta4
	14.2133	14.2084	14.2089	14.1661
	14.2056	14.2074	14.2096	14.2023
	14.2053	14.2047	14.2099	14.1966
	14.2103	14.1956	14.1934	14.1663
	14.2081	14.2151	14.2083	14.171
	14.1901	14.2111	14.1984	14.2094
	14.2109	14.213	14.1923	14.2063
	14.2066	14.2137	14.2136	14.1639
FigS2c
	siRNA-Neg + Wt	siRNA-Gsta4 + Wt	25uM Butylhydroperoxide	50uM α-Tocopherol
	0.147642	0.149734	0.1593	0.1478
	0.14762	0.148906	0.1554	0.1468
	0.148396	0.149579	0.1575	0.1461
	0.147384	0.149394
	0.14966	0.149313
	0.147812	0.14966
	0.147709	0.155211
	0.147724	0.150207
	0.147982	0.151449
	0.147746	0.148248
	0.14779	0.149372
	0.147746	0.148729
	0.147901	0.148145

## Sheet: FigS3
FigS3b
	Wt	Gsta4
	5124379	5604660
	5042944	6286953
	5106139	6858284
	5188713	6077678
	4755725	5724660
	5060607	4966805
	5072604	5023195
	3367574	4070592
	3062382	4192189
	2859497	4335133
	2846879	3826908
	2982322	4002041
	3033580	3923787
	4625355	4489704
	4415104	4677559
	4325325	4850843
	4068136	4991376
	3456672	4891021
	3521627	3874201
	3558994	5564512
	3365828	5581302
	5356686	5207944
	6148536	4673284
	5797544	4846879
	6085666	4776006
	5556834	4091612
	5855266	3771982
	5312988	4169024
	4736657	4281538
		4712589
		4400281
		3700178
		3574985
		3712618
		3316198
		3165740
		3385370
FigS3c
	Wt	Gsta4	siRNA-Neg + Gsta4	siRNA-Gsta4 + Gsta4	Wt	Gsta4	siRNA-Neg + Gsta4	siRNA-Gsta4 + Gsta4
	796	8730	4492	2392	8141	11698	2784	2096
	4024	2985	4552	3664	10224	10122	2984	2208
	2689	3727	3368	2948	13141	10787	5316	3080
	2281	1785	3472	4676	10667	4700	4652	3496
	1803	2326	5012	1516	9656	7532	2732	1764
FigS3d
	TNF	Wt					Gsta4
	Naive	2.45517	0.85919	2.39337	1.42363		0.41437	1.09862	0.93858	0.79677
	Vehicle	1.90506	2.53577				1.31326	2.91962
	Day 3	2.06249	1.73395	0.91384	1.82407		1.63012	2.33405	2.1051	0.71936	3.42163
	Day 15	1.00311	1.22729				2.63029	1.12793	2.46343
	iNOS	Wt					Gsta4
	Naive	2.73164	0.7702	1.90688			0.07829	1.2155	0.14407
	Vehicle	1.16722	1.22196				1.1276	2.46984
	Day 3	0.67057	0.35047	0.19747	0.27482		0.33774	0.55855	0.52902	0.15772	1.06721
	Day 15	0.62786	2.5				2.24359	5.45645
	IL6	Wt					Gsta4
	Naive	2.05684	3.23217	1.42434	1.72917		0.52011	1.63435	1.39263	1.30893
	Vehicle	1.07454	3.05969				1.04905	1.1791
	Day 3	1.63012	1.83527	1.86152	0.88978	2.03453	0.67383	0.36421	0.30803	0.19888	1.06721
	Day 15	1.2055	0.92499	1.23208			2.56636	2.93751
FigS3g
	Wt		Gsta4
	G-ratio	Axonal area	G-ratio	Axonal area
	0.870	1.637	0.603	0.136
	0.749	0.513	0.631	0.237
	0.886	2.210	0.571	0.188
	0.709	0.639	0.821	0.360
	0.802	0.115	0.833	0.583
	0.862	0.499	0.677	0.464
	0.774	0.144	0.716	0.229
	0.786	0.163	0.776	0.250
	0.713	0.357	0.660	0.546
	0.745	0.013	0.895	2.804
	0.871	2.082	0.661	0.292
	0.765	0.142	0.802	0.305
	0.725	0.216	0.743	0.534
	0.785	0.251	0.809	0.206
	0.870	0.444	0.766	0.300
	0.903	1.745	0.799	0.800
	0.865	1.284	0.628	0.154
	0.892	0.873	0.566	0.065
	0.890	1.208	0.826	1.210
	0.872	0.284	0.769	0.160
	0.801	0.156	0.763	0.303
	0.898	2.112	0.689	0.313
	0.733	0.069	0.774	1.282
	0.851	0.351	0.845	0.301
	0.798	0.157	0.801	1.343
	0.885	0.432	0.670	0.136
	0.817	0.331	0.795	0.258
	0.801	0.101	0.817	0.300
	0.875	0.306	0.724	0.594
	0.807	0.247	0.774	0.344
	0.831	0.312	0.763	0.567
	0.873	0.157	0.706	0.537
	0.871	0.392	0.510	0.049
	0.831	0.068	0.843	0.658
	0.901	0.041	0.754	0.652
	0.809	0.165	0.748	0.170
	0.858	0.317	0.734	0.144
	0.864	0.018	0.669	0.213
	0.846	0.295	0.749	1.015
	0.677	0.131	0.818	1.223
	0.850	0.336	0.736	0.437
	0.691	0.486	0.714	0.510
	0.778	0.413	0.878	0.852
	0.839	0.769	0.834	0.841
	0.813	0.208	0.801	0.477
	0.790	0.241	0.709	0.833
	0.815	0.128	0.595	0.330
	0.736	0.181	0.741	0.626
	0.839	0.313	0.685	0.437
	0.915	1.748	0.723	1.040
	0.817	0.973	0.535	0.054
	0.830	0.196	0.780	0.815
	0.862	0.711	0.789	0.345
	0.872	0.265	0.597	0.086
	0.769	0.225	0.665	0.388
	0.766	0.177	0.848	0.853
	0.826	0.265	0.694	0.153
	0.845	0.768	0.615	0.077
	0.772	0.338	0.704	0.351
	0.901	1.041	0.739	0.449
	0.728	0.104	0.595	0.120
	0.803	0.307	0.760	0.550
	0.863	0.812	0.685	0.321
	0.800	0.252	0.643	0.409
	0.713	1.704	0.709	0.257
	0.718	0.240	0.832	0.826
	0.749	1.370	0.654	0.237
	0.658	0.913	0.699	0.570
	0.766	0.831	0.651	0.098
	0.742	0.264	0.649	0.134
	0.783	0.382	0.682	0.266
	0.716	0.230	0.621	0.154
	0.680	0.398	0.716	0.350
	0.680	0.549	0.736	0.354
	0.857	0.486	0.694	0.218
	0.668	0.332	0.715	0.451
	0.819	0.582	0.777	0.397
	0.769	0.493	0.573	0.138
	0.578	0.139	0.638	0.133
	0.671	0.110	0.701	0.227
	0.781	0.394	0.664	0.099
	0.833	0.755	0.676	0.487
	0.901	1.554	0.712	0.327
	0.883	0.773	0.851	1.739
	0.813	0.432	0.607	0.075
	0.723	0.241	0.566	0.170
	0.650	0.053	0.821	0.641
	0.611	0.074	0.614	0.140
	0.630	0.473	0.752	0.304
	0.842	0.912	0.689	0.203
	0.807	0.522	0.786	0.451
	0.759	0.435	0.735	0.184
	0.741	0.156	0.705	0.257
	0.709	0.165	0.662	0.179
	0.850	1.394	0.754	0.418
	0.673	0.224	0.852	1.413
	0.693	0.387	0.801	0.562
	0.781	0.390	0.735	0.434
	0.779	0.778	0.729	0.323
	0.800	0.288	0.649	0.419
	0.654	0.384	0.867	0.752
	0.651	0.125	0.626	0.317
	0.642	0.112	0.658	1.211
	0.686	0.304	0.759	0.356
	0.770	0.467	0.663	0.083
	0.610	0.201	0.563	1.584
	0.682	0.336	0.689	1.859
	0.515	0.150	0.746	2.764
	0.787	0.448	0.650	0.179
	0.631	0.137	0.698	0.886
	0.496	0.051	0.532	0.061
	0.580	0.131	0.694	0.182
	0.719	0.286	0.709	0.993
	0.792	0.623	0.767	0.461
	0.688	0.249	0.744	0.264
	0.726	1.039	0.748	0.240
	0.566	0.153	0.816	0.596
	0.789	0.488	0.522	0.038
	0.709	0.349	0.854	1.428
	0.705	0.886	0.649	0.270
	0.755	0.304	0.778	2.385
	0.646	0.303	0.689	0.124
	0.864	1.770	0.683	0.239
	0.620	0.142	0.812	0.638
	0.628	0.133	0.801	0.448
	0.613	0.155	0.819	0.909
	0.578	0.121	0.647	0.170
	0.818	0.426	0.756	0.470
	0.741	0.873	0.697	0.436
	0.751	0.234	0.699	0.982
	0.734	0.190	0.868	0.981
	0.579	0.217	0.533	0.083
	0.628	0.147	0.662	0.314
	0.817	1.366	0.637	0.124
	0.827	1.578	0.673	0.112
	0.408	0.018	0.826	0.426
	0.552	0.128	0.757	0.845
	0.759	1.103	0.755	0.582
	0.787	0.565	0.733	0.277
	0.816	0.930	0.843	1.784
	0.731	0.104	0.697	0.254
	0.697	0.348	0.644	0.165
	0.738	0.503	0.665	0.251
	0.734	0.491	0.636	0.145
	0.688	0.400	0.671	0.174
	0.792	0.965	0.753	0.470
	0.701	0.239	0.686	0.101
	0.391	0.019	0.529	0.046
	0.600	0.834	0.594	0.506
	0.750	0.647	0.465	0.027
FigS3h
	Wt Naive	Gsta4 Naive	Wt LPC	Gsta4 LPC
	982	1219	6416	14812
	2669	878	5944	12056
	2600	1212	10558	5150
	492	1689	7816	5926
	2487	938	5878	13154
FigS3i
	Wt Naive	Gsta4 Naive	Wt LPC	Gsta4 LPC	Wt TBI	Gsta4 TBI
	109	219	435	875	6949	5467
	234	101	938	405	5467	7647
	206	124	823	498
	293	248	1172	991
	143	172	573	688
			781	615
FigS3i
	Wt Naive	Gsta4 Naive	Wt LPC	Gsta4 LPC	Wt TBI	Gsta4 TBI
	350	130	265	726	1439	901
	360	260	201	210	1661	1293
	290	150	260	362
	700	280	695	438
	40	194	178	328

## Sheet: FigS4
FigS4b
	Wt	Gsta4
	0.56	0.91
	0.84	0.57
	1.24	1.08
	1.41	1.35
	1.51	1.43
FigS4c
	CD3+CD4+		CD3+CD4+MHCII+		CD45+CD11b+
	Wt	Gsta4	Wt	Gsta4	Wt	Gsta4
	175	35	47.42	37.06	3915	1026
	377	129	46.11	23.42	3412	2972
	399	286	41.18	32.93	4763	3298
	185	62	50.7	27.69	4560	1007
	86	38	30.89	29.57	2754	1280
	22	34	9.47	17.73	2304	2367
	9	93	8.62	5.96	1440	4304
	38	203	7.29	5.12	2675	976
	42	28	3.06	6.72	1570	1880
	252	208	4.59	6.74	2881
FigS4d
	Wt	Gsta4
	100	100
	100	96
	100	100
	99	100
	100	100
	100	93
	100	100
	91	100
	100	100
	100	96
	100	100
	100	100
		100
		100
		100
		100
